# Supplementary material for: Indirect Doppler flow systolic blood pressure measurements taken with and without headphones in privately-owned, conscious dogs
Source: PeerJ. 2019 Aug 1;7:e7440. doi: 10.7717/peerj.7440 (PMC6679902; doi:10.7717/peerj.7440)
Supplement: File S1 — Each row includes data for a subject undergoing indirect Doppler blood pressure measurement either with (HP) or without (nHP) the use of headphones, with each set of blood pressure results presented on a separate row. F, Female; FS, female spayed; M, male; MC, male castrated; BCS, body condition score; MCS, muscle condition score; HR, heart rate; bpm, beats per minute; BP, blood pressure. [file peerj-07-7440-s001.xlsx]

## Sheet: All dogs
Study Number	Dog name	Age (yr)	Gender	Breed	First type (HP,nHP)	Excluded		Weight (kg)	BCS (1-9)	MCS (0-3)	Initial HR (bpm)	Initial anxiety score (0-3)		Current type	Period	Limb circumference (cm)	Cuff size (cm)	% circumference		Acclimation total time (min)	Acclimation start HR (bpm)	Acclimation stop HR (bpm)	Acclimation start anxiety score (0-3)	Acclimation stop anxiety score (0-3)		Measurement total time (min)	Measurement start HR (bpm)	Measurement stop HR (bpm)	Measurement ave HR	Measurement start anxiety score (0-3)	Measurement stop anxiety score (0-3)	Measurement ave anxiety score		BP 1 (mmHg)	BP 2 (mmHg)	BP 3 (mmHg)	BP 4 (mmHg)	BP 5 (mmHg)	BP 6 (mmHg)	BP 1-6 (mmHg)	BP 2-6 (mmHg)	Medications	Preventatives	Health Conditions
85	Little Buddy	1	M	Toy Poodle	HP	0		1.07	3	3	88	2		nHP	2	3.5	2	0.571429		10	92	92	2	3		3	104	108	106	3	3	3		120	120	118	118	124	118	119.667	119.6			Abnormal gait, weakness, weight loss with normal appetite
85	Little Buddy	1	M	Toy Poodle	HP	0		1.07	3	3	88	2		HP	1	3.5	2	0.571429		10	88	88	2	2		6	96	92	94	2	3	2.5		90	105	95	110	105	98	100.5	102.6			Abnormal gait, weakness, weight loss with normal appetite
51	Gracie	11	FS	Toy Poodle	HP	0		3.4	6	2	84	1		HP	1	5.5	2	0.363636		10	88	88	1	1		5	84	80	82	1	1	1		140	142	142	150	148	148	145	146	Mirtazipine, Enrofloxacin, Cerenia, Entyce, Vetsulin, Dorzolamide/Timolol OU		Bacteriuria, diabetes mellitus, azotemia, inflammatory leukogram, anemia, cholestatic hepatopathy
51	Gracie	11	FS	Toy Poodle	HP	0		3.4	6	2	84	1		nHP	2	5.5	2	0.363636		10	80	80	1	1		2	80	80	80	1	1	1		145	148	155	150	150	150	149.667	150.6	Mirtazipine, Enrofloxacin, Cerenia, Entyce, Vetsulin, Dorzolamide/Timolol OU		Bacteriuria, diabetes mellitus, azotemia, inflammatory leukogram, anemia, cholestatic hepatopathy
75	Oliver	7	MC	Lakeland Terrier	HP	0		6.89	5	3	80	3		nHP	2	9	3	0.333333		10	80	88	2	2			84	84	84	2	3	2.5		138	140	128	130	140	145	136.833	136.6		Heartguard Plus, Bravecto	Chronic gagging (presumptive laryngeal malformation)
75	Oliver	7	MC	Lakeland Terrier	HP	0		6.89	5	3	80	3		HP	1	9	3	0.333333		10	80	76	2	2		4	84	92	88	2	2	2		140	138	135	138	138	138	137.833	137.4		Heartguard Plus, Bravecto	Chronic gagging (presumptive laryngeal malformation)
37	Lia	6	FS	Mixed Breed	HP	0		27.18	6	3	116	2		HP	1	14	5	0.357143		10	116	108	2	1		2	112	96	104	1	1	1		128	120	128	120	120	124	123.333	122.4	Enalapril, Phenylopropanolamine	Preventative - brand unknown	Chronic hypertension, urinary incontinence, chronic kidney disease
37	Lia	6	FS	Mixed Breed	HP	0		27.18	6	3	116	2		nHP	2	14	5	0.357143		10	96	100	1	1		4	100	104	102	1	1	1		124	125	124	128	130	128	126.5	127	Enalapril, Phenylopropanolamine	Preventative - brand unknown	Chronic hypertension, urinary incontinence, chronic kidney disease
93	Shadow	6	M	Great Dane	nHP	0		53.6	5	3	116	2		HP	2	18	6.5	0.361111		10	108	112	1	1		2	116	112	114	1	1	1		200	202	204	198	198	204	201	201.2	Amlodipine		Chronic kidney disease, anemia, proteinuria
93	Shadow	6	M	Great Dane	nHP	0		53.6	5	3	116	2		nHP	1	18	6.5	0.361111		10	116	92	2	1		4	112	112	112	1	1	1		270	258	260	250	254	254	257.667	255.2	Amlodipine		Chronic kidney disease, anemia, proteinuria
24	Hope	7	f	Standard Poodle	HP	0		25	7	2	84	1		HP	1	16.5	5	0.30303		10	84	84	1	1		3	84	100	92	1	2	1.5		150	144	140	144	152	152	147	146.4		Seresto, Advantage Multi	Ear infection
24	Hope	7	f	Standard Poodle	HP	0		25	7	2	84	1		nHP	2	16.5	5	0.30303		10	100	108	2	1		3	108	96	102	1	2	1.5		148	162	154	155	150	154	153.833	155		Seresto, Advantage Multi	Ear infection
45	Kim Kardashian	7	FS	Shih tzu	nHP	0		6.77	7	3	120	1		HP	2	9	3	0.333333		10	124	124	2	2		2	124	128	126	2	2	2		120	124	125	120	120	118	121.167	121.4	Apoquel, Zyrtec, Clavamox		Glucosuria, mild azotemia (presumptive Fanconi's Syndrome)
45	Kim Kardashian	7	FS	Shih tzu	nHP	0		6.77	7	3	120	1		nHP	1	9	3	0.333333		10	120	116	1	2		8	124	128	126	2	2	2		118	112	118	118	122	112	116.667	116.4	Apoquel, Zyrtec, Clavamox		Glucosuria, mild azotemia (presumptive Fanconi's Syndrome)
11	Kora	2	FS	Great Dane	HP	0		36.8	5	3	80	2		nHP	2	15	6.5	0.433333		11	80	88	2	1		3	140	156	148	2	2	2		210	200	200	210	200	170	198.333	196		Heartguard, Nexguard	Heart murmur (Grade 2)
11	Kora	2	FS	Great Dane	HP	0		36.8	5	3	80	2		HP	1	15	6.5	0.433333		10	152	132	2	2		4	160	100	130	1	1	1		130	128	130	125	140	140	132.167	132.6		Heartguard, Nexguard	Heart murmur (Grade 2)
27	Molly	1	FS	Mixed Breed	nHP	0		86.1	9	3	124	2		nHP	1	14	5	0.357143		10	124	100	2	1		4	104	100	102	2	1	1.5		175	180	185	180	180	182	180.333	181.4	Prednisone	Preventative - brand unknown	Intermittent epistaxis
27	Molly	1	FS	Mixed Breed	nHP	0		86.1	9	3	124	2		HP	2	14	5	0.357143		10	100	104	1	1			104	104	104	1	1	1		160	165	165	155	160	155	160	160	Prednisone	Preventative - brand unknown	Intermittent epistaxis
43	Riley	15	FS	Labrador Retriever	HP	0		18.77	5	1	80	1		HP	1	13	5	0.384615		10	80	72	1	1		4	72	68	70	1	2	1.5		210	200	190	150	138	130	169.667	161.6	Galliprant, Cephalexin		Joint pain, urinary incontinence
43	Riley	15	FS	Labrador Retriever	HP	0		18.77	5	1	80	1		nHP	2	13	5	0.384615		10	68	68	1	1		3	80	68	74	1	1	1		138	140	138	135	130	130	135.167	134.6	Galliprant, Cephalexin		Joint pain, urinary incontinence
87	Max	7	M	Golden Retriever	nHP	0		14.5	6	3	96	3		HP	2	14.5	5	0.344828		10	112	120	2	2		7	124	132	128	3	3	3		168	178	210	200	210	210	196	201.6	Baytril/Enrofloxacin, Tramadol, Gabapentin	Heartguard	Kidney disease, prostatic disease, osteoarthritis
87	Max	7	M	Golden Retriever	nHP	0		14.5	6	3	96	3		nHP	1	14.5	5	0.344828		10	96	100	3	3		3	108	112	110	2	2	2		168	172	170	172	175	178	172.5	173.4	Baytril/Enrofloxacin, Tramadol, Gabapentin	Heartguard	Kidney disease, prostatic disease, osteoarthritis
52	Kurt	6	MC	German Shepherd	HP	0		56.3	9	3	80	1		HP	1	15.5	5	0.322581		10	80	80	1	1		3	92	88	90	1	1	1		158	158	158	154	150	158	156	155.6	Denamarin, Prednisone, Mycophenolate, Gabapentin	Preventative - brand unknown	Mixed hepatopathy
52	Kurt	6	MC	German Shepherd	HP	0		56.3	9	3	80	1		nHP	2	15.5	5	0.322581		10	92	84	1	0		2	84	100	92	0	0	0		135	135	135	132	132	128	132.833	132.4	Denamarin, Prednisone, Mycophenolate, Gabapentin	Preventative - brand unknown	Mixed hepatopathy
50	Jazz	12	FS	Mixed Breed	nHP	0		23.8	6	3	100	1		HP	2	11	4	0.363636		10	84	88	1	1		3	92	88	90	1	2	1.5		138	138	135	140	140	138	138.167	138.2		Advantage II, Advantage Multi	Osteoarthritis, food allergy
50	Jazz	12	FS	Mixed Breed	nHP	0		23.8	6	3	100	1		nHP	1	11	4	0.363636		10	96	84	1	1		3	84	84	84	1	1	1		130	124	122	124	128	128	126	125.2		Advantage II, Advantage Multi	Osteoarthritis, food allergy
57	Bailey	5	MC	Mixed Breed	HP	0		26.75	6	3	92	1		HP	1	11.5	4	0.347826		10	92	88	1	1		3	76	76	76	1	1	1		148	155	155	148	144	155	150.833	151.4		Preventative - brand unknown	Osteoarthritis, joint pain
57	Bailey	5	MC	Mixed Breed	HP	0		26.75	6	3	92	1		nHP	2	11.5	4	0.347826		10	76	72	1	1		3	72	72	72	1	1	1		150	150	155	148	150	150	150.5	150.6		Preventative - brand unknown	Osteoarthritis, joint pain
38	Che	10	FS	Mixed Breed	nHP	0		48.5	4	2	96	2		nHP	1	14	5	0.357143		10	100	100	2	2		4	100	100	100	1	1	1		118	115	115	118	115	115	116	115.6	Amantadine, Gabapentin, Trilostane, Plavix	Advantage Multi	Osteoarthritis, polyneuropathy, hyperadrenocorticism
38	Che	10	FS	Mixed Breed	nHP	0		48.5	4	2	96	2		HP	2	14	5	0.357143		10	100	96	1	1		5	88	96	92	1	1	1		118	118	118	118	115	110	116.167	115.8	Amantadine, Gabapentin, Trilostane, Plavix	Advantage Multi	Osteoarthritis, polyneuropathy, hyperadrenocorticism
32	Maggie	3	f	Border Collie	HP	0		17.3	8	3	108	2		nHP	2	8.5	3	0.352941		10	104	96	1	1		2	104	112	108	1	2	1.5		120	122	124	128	120	118	122	122.4			Persistent cough
32	Maggie	3	f	Border Collie	HP	0		17.3	8	3	108	2		HP	1	8.5	3	0.352941		10	108	112	2	2		6	104	104	104	2	1	1.5		120	110	120	118	110	110	114.667	113.6			Persistent cough
46	Oreo	12	MC	Cardigan Welsh Corgi	HP	0		13.64	5	3	132	2		HP	1	13	5	0.384615		10	122	124	2	2		11	124	132	128	2	2	2		150	160	175	160	158	160	160.5	162.6	Enalapril, Cytopoint, Flurbiprofen, Optimmune, Trilostane		Progressive retinal atrophy and cataracts ou, hyperadrenocorticism, chronic pyoderma
46	Oreo	12	MC	Cardigan Welsh Corgi	HP	0		13.64	5	3	132	2		nHP	2	13	5	0.384615		10	128	128	2	2		6	124	132	128	2	2	2		160	165	145	145	150	145	151.667	150	Enalapril, Cytopoint, Flurbiprofen, Optimmune, Trilostane		Progressive retinal atrophy and cataracts ou, hyperadrenocorticism, chronic pyoderma
84	Chipper	8	MC	Mixed Breed	HP	0		19.8	5	3	96	3		HP	1	10	4	0.4		10	96	100	3	3		6	96	92	94	3	2	2.5		144	142	138	144	138	136	140.333	139.6	Prednisone, Ursodiol, Gabapentin, Denamarin, Omeprazole, Vitamin E, Cyclosporine, Entyce, Vitamin B12	Advantage Multi	Protein losing enteropathy, proteinuria, immune-mediated meningomyelitis, severe mixed hepatopathy, plasmacytoma
84	Chipper	8	MC	Mixed Breed	HP	0		19.8	5	3	96	3		nHP	2	10	4	0.4		10	88	84	2	2		2	92	80	86	2	2	2		142	142	150	154	154	150	148.667	150	Prednisone, Ursodiol, Gabapentin, Denamarin, Omeprazole, Vitamin E, Cyclosporine, Entyce, Vitamin B12	Advantage Multi	Protein losing enteropathy, proteinuria, immune-mediated meningomyelitis, severe mixed hepatopathy, plasmacytoma
48	Margot	8	FS	Portugese Water Dog	nHP	0		22.7	5	3	126	0		HP	2	12	4	0.333333		10	88	88	0	0		4	88	92	90	0	0	0		122	122	120	112	112	116	117.333	116.4	Levothroxine, Optimmune, Enalaprl, Visbiome, Zoloft, Vitamin B12		Protein losing nephropathy, hypothyroidism
48	Margot	8	FS	Portugese Water Dog	nHP	0		22.7	5	3	126	0		nHP	1	12	4	0.333333		10	126	92	0	0		3	92	92	92	0	0	0		130	120	120	124	118	118	121.667	120	Levothroxine, Optimmune, Enalaprl, Visbiome, Zoloft, Vitamin B12		Protein losing nephropathy, hypothyroidism
28	Kate	4	FS	English Setter	HP	0		61.6	8	3	112	1		HP	1	12.5	5	0.4		10	112	104	2	2		3	112	120	116	2	1	1.5		150	155	150	160	162	158	155.833	157		Advantage Plus	PU/PD, excessive panting
28	Kate	4	FS	English Setter	HP	0		61.6	8	3	112	1		nHP	2	12.5	5	0.4		10	120	124	1	1		4	124	80	102	1	1	1		158	155	155	155	155	150	154.667	154		Advantage Plus	PU/PD, excessive panting
42	Gus	9	M	French Bulldog	HP	0		10.5	6	3	120	1		HP	1	71	4	0.36		12	120	120	1	1		4	120	112	116	1	1	1		124	138	140	138	142	148	138.333	141.2	Cytopoint	Frontline, Heartguard	PU/PD, excessive panting
42	Gus	9	M	French Bulldog	HP	0		10.5	6	3	120	1		nHP	2	71	4	0.36		10	112	108	1	1		2	108	104	106	1	1	1		145	145	145	148	138	138	143.167	142.8	Cytopoint	Frontline, Heartguard	PU/PD, excessive panting
58	Kiwi	2	FS	Cavalier King Charles Spaniel	HP	0		5.84	6	3	108	1		HP	1	8	3	0.375		10	108	92	1	1		2	92	100	96	1	0	0.5		102	102	102	105	98	100	101.5	101.4		Sentinel	Repaired patent ductus arteriosus
58	Kiwi	2	FS	Cavalier King Charles Spaniel	HP	0		5.84	6	3	108	1		nHP	2	8	3	0.375		10	120	96	0	0		4	96	100	98	0	0	0		118	116	118	120	120	120	118.667	118.8		Sentinel	Repaired patent ductus arteriosus
47	Maia	3	FS	Mixed Breed	HP	0		18.18	6	3	138	2		HP	1	10.5	4	0.380952		10	138	112	2	2		6	148	148	148	2	2	2		155	148	140	150	145	150	148	146.6		Advantage Multi, Seresto	Scabbing on head and back
47	Maia	3	FS	Mixed Breed	HP	0		18.18	6	3	138	2		nHP	2	10.5	4	0.380952		10	148	124	2	2		4	132	124	128	2	2	2		120	120	115	124	122	124	120.833	121		Advantage Multi, Seresto	Scabbing on head and back
33	Charley	2	MC	Golden Retriever	nHP	0		35.36	5	3	112	1		HP	2	15.5	5	0.322581		10	108	96	1	1		2	96	84	90	1	1	1		120	120	124	128	130	132	125.667	126.8		Advantage Multi, Seresto	Scabbing on head and neck
33	Charley	2	MC	Golden Retriever	nHP	0		35.36	5	3	112	1		nHP	1	15.5	5	0.322581		10	112	100	2	1		3	100	112	106	1	1	1		124	128	122	120	120	118	122	121.6		Advantage Multi, Seresto	Scabbing on head and neck
90	Ozzy	8	MC	German Shepherd	nHP	0		28.1	5	2	100	2		HP	2	14	5	0.357143		10	100	104	2	2		3	104	88	96	2	2	2		150	150	155	145	145	145	148.333	148	Gabapentin		T3-L3 myelopathy
90	Ozzy	8	MC	German Shepherd	nHP	0		28.1	5	2	100	2		nHP	1	14	5	0.357143		10	100	84	2	2		3	100	104	102	2	2	2		165	140	145	165	165	158	156.333	154.6	Gabapentin		T3-L3 myelopathy
1	Stanley	5	MC	Mixed Breed	HP	0		26.5	5	3	78	1		HP	1	12	5	0.416667		10	90	84	1	1		6	88	80	84	1	1	1		80	95	95	95	95	100	93.3333	96	Metronidazole, Diphenhydramine, Omeprazole	Frontline gold, Heartguard plus
1	Stanley	5	MC	Mixed Breed	HP	0		26.5	5	3	78	1		nHP	2	12	5	0.416667		10	78	80	1	1		5	80	88	84	1	1	1		90	90	95	85	90	92	90.3333	90.4	Metronidazole, Diphenhydramine, Omeprazole	Frontline gold, Heartguard plus
2	Manny	6	MC	Chihuahua	HP	0		2.6	6	3	160	2		HP	1	2.6	3	0.46		10	150	140	2	2		9	160	140	150	2	2	2		120	115	118	115	110	108	114.333	113.2		Preventative - brand unknown
2	Manny	6	MC	Chihuahua	HP	0		2.6	6	3	160	2		nHP	2	2.6	3	0.46		11	140	140	2	2		7	128	140	134	2	2	2		120	120	125	110	120	125	120	120		Preventative - brand unknown
3	Stella	8	FS	Pointer	HP	0		20.7	5	3	108	2		HP	1	12.5	5	0.4		10	108	138	2	2		4	138	124	131	2	2	2		124	122	130	130	132	130	128	128.8		Preventative - brand unknown
3	Stella	8	FS	Pointer	HP	0		20.7	5	3	108	2		nHP	2	12.5	5	0.4		10	130	85	2	2		10	140	148	144	2	2	2		132	125	120	125	125	122	124.833	123.4		Preventative - brand unknown
4	Elsa	12	FS	Mixed Breed	nHP	0		26.7	5	3	88	0		HP	2	13	5	0.384615		10	72	76	0	0		2	64	68	66	1	1	1		180	190	190	185	175	175	182.5	183	BPA, Diethylstilbestriol	Heartguard
4	Elsa	12	FS	Mixed Breed	nHP	0		26.7	5	3	88	0		nHP	1	13	5	0.384615		10	88	78	0	0		5	72	72	72	0	1	0.5		150	148	135	140	125	130	138	135.6	BPA, Diethylstilbestriol	Heartguard
5	Josh	7	MC	Labrador Retriever	HP	0		36.3	6	3	108	1		nHP	2	16	6.5	0.40625		10	92	88	1	1		5	88	96	92	1	2	1.5		155	160	158	150	160	160	157.167	157.6		Nexguard, Sentinel, Heartguard
5	Josh	7	MC	Labrador Retriever	HP	0		36.3	6	3	108	1		HP	1	16	6.5	0.40625		10	108	68	1	1		4	100	92	96	1	1	1		125	140	128	138	140	122	132.167	133.6		Nexguard, Sentinel, Heartguard
6	Mabel	11	FS	Mixed Breed	HP	0		9.1	5	3	92	1		nHP	2	11.6	4	0.344828		10	96	96	2	2			132	100	116	2	2	2		150	190	200	220	205	220	197.5	207		Sentinel
6	Mabel	11	FS	Mixed Breed	HP	0		9.1	5	3	92	1		HP	1	11.6	4	0.344828		10	92	108	1	1		4	100	96	98	1	2	1.5		105	115	110	110	120	120	113.333	115		Sentinel
7	Chianti	3	FS	Mixed Breed	HP	0		30.66	5	3	148	2		HP	1	13	5	0.384615		10	148	84	2	1		4	156	100	128	2	1	1.5		150	158	150	145	150	152	150.833	151		Heartguard, Frontline
7	Chianti	3	FS	Mixed Breed	HP	0		30.66	5	3	148	2		nHP	2	13	5	0.384615		10	100	84	1	1		5	124	100	112	2	1	1.5		155	158	158	160	155	155	156.833	157.2		Heartguard, Frontline
8	Chance	6	MC	Mixed Breed	HP	0		15.39	6	3	96	1		nHP	2	11	4	0.363636		10	92	88	2	1		5	88	108	98	2	2	2		110	120	110	108	110	115	112.167	112.6
8	Chance	6	MC	Mixed Breed	HP	0		15.39	6	3	96	1		HP	1	11	4	0.363636		10	96	96	1	1		5	92	92	92	1	1	1		110	118	120	112	110	114	114	114.8
9	Merry	8	FS	Golden Retriever	HP	0		24.5	5	2	72	0		nHP	2	10.5	4	0.380952		10	76	72	0	0		8	80	84	82	0	1	0.5		118	118	110	120	120	118	117.333	117.2	Gabapentin, Adequan	Heartguard, Frontline
9	Merry	8	FS	Golden Retriever	HP	0		24.5	5	2	72	0		HP	1	10.5	4	0.380952		10	72	72	0	0		5	64	76	70	0	0	0		125	118	116	122	116	120	119.5	118.4	Gabapentin, Adequan	Heartguard, Frontline
12	Willie	0.67	MC	Mixed Breed	nHP	0		20.48	5	3	104	1		HP	2	13.5	5	0.37037		11	104	108	0	1		2	116	128	122	0	1	0.5		100	95	98	92	98	95	96.3333	95.6		Seresto, Advantage Multi
12	Willie	0.67	MC	Mixed Breed	nHP	0		20.48	5	3	104	1		nHP	1	13.5	5	0.37037		10	104	84	0	0		2	116	96	106	1	0	0.5		105	100	108	95	95	90	98.8333	97.6		Seresto, Advantage Multi
13	Zelda	8	FS	Mixed Breed	HP	0		12.2	5	3	104	2		HP	1	9	3	0.333333		10	116	96	2	1		6	96	92	94	2	1	1.5		155	155	140	150	155	160	152.5	152		Heartguard, Nexguard
13	Zelda	8	FS	Mixed Breed	HP	0		12.2	5	3	104	2		nHP	2	9	3	0.333333		10	80	96	2	1		4	104	104	104	1	1	1		150	200	170	150	150	140	160	162		Heartguard, Nexguard
15	River Song	9	F	Border Collie	HP	0		10.4	3	3	132	2		HP	1	9.5	3	0.315789		10	132	132	1	1		6	132	124	128	1	1	1		135	135	130	130	140	150	136.667	137		Sentinel
15	River Song	9	F	Border Collie	HP	0		10.4	3	3	132	2		nHP	2	9.5	3	0.315789		10	124	108	1	1		4	112	120	116	1	1	1		120	124	120	124	138	138	127.333	128.8		Sentinel
16	Rayna James	4	FS	Mixed Breed	nHP	0		18.45	5	3	124	1		HP	2	10.5	4	0.380952		10	124	120	2	2		4	124	104	114	2	2	2		100	105	108	110	108	120	108.5	110.2
16	Rayna James	4	FS	Mixed Breed	nHP	0		18.45	5	3	124	1		nHP	1	10.5	4	0.380952		10	124	132	1	2		6	132	124	128	1	2	1.5		100	105	100	130	125	120	113.333	116
18	Indiana	4	MC	Golden Retriever	nHP	0		61.55	5	3	96	0		HP	2	14	5	0.357143		10	72	76	0	0		3	72	72	72	0	0	0		110	102	110	110	112	108	108.667	108.4		Nexguard, Sentinel
18	Indiana	4	MC	Golden Retriever	nHP	0		61.55	5	3	96	0		nHP	1	14	5	0.357143		12	80	80	0	0		2	72	76	74	0	0	0		105	118	120	110	112	118	113.833	115.6		Nexguard, Sentinel
20	Dolly	4	FS	Mixed Breed	HP	0		28.36	6	3	124	1		HP	1	12.5	5	0.4		10	124	104	1	1		6	96	96	96	2	1	1.5		140	142	155	145	148	144	145.667	146.8		Sentinel, Heartguard, Seresto
20	Dolly	4	FS	Mixed Breed	HP	0		28.36	6	3	124	1		nHP	2	12.5	5	0.4		10	96	120	1	1		7	80	76	78	1	1	1		144	154	150	155	158	158	153.167	155		Sentinel, Heartguard, Seresto
21	Vibe	3	M	Miniature Schnauzer	HP	0		8.86	6	3	108	2		HP	1	9.5	3	0.315789		10	108	96	2	1		10	88	96	92	2	1	1.5		135	144	144	140	138	135	139.333	140.2		Nexguard, Sentinel
21	Vibe	3	M	Miniature Schnauzer	HP	0		8.86	6	3	108	2		nHP	2	9.5	3	0.315789		10	96	88	1	1		6	84	80	82	1	1	1		130	132	128	128	132	128	129.667	129.6		Nexguard, Sentinel
22	Harley	1	FS	Mixed Breed	HP	0		12.73	5	3	128	2		HP	1	11	4	0.363636		10	128	104	2	1		6	160	148	154	2	1	1.5		128	138	135	132	128	128	131.5	132.2		Advantage Multi
22	Harley	1	FS	Mixed Breed	HP	0		12.73	5	3	128	2		nHP	2	11	4	0.363636		10	148	92	1	1		4	176	140	158	1	1	1		135	128	125	128	112	110	123	120.6		Advantage Multi
23	Nugget	1	MC	Dachshund	HP	0		3.39	5	3	108	1		HP	1	7	2	0.285714		10	108	104	1	1		6	112	108	110	1	1	1		135	120	128	152	155	148	139.667	140.6		Nexguard, Sentinel
23	Nugget	1	MC	Dachshund	HP	0		3.39	5	3	108	1		nHP	2	7	2	0.285714		12	108	96	1	1		6	96	100	98	1	1	1		140	140	142	142	140	150	142.333	142.8		Nexguard, Sentinel
25	Bastion Start	1	MC	Standard Poodle	HP	0		28.4	6	3	96	2		HP	1	14.5	5	0.344828		10	96	108	2	1		5	120	84	102	2	2	2		120	120	118	118	118	118	118.667	118.4		Seresto, Advantage Multi, Simparica
25	Bastion Start	1	MC	Standard Poodle	HP	0		28.4	6	3	96	2		nHP	2	14.5	5	0.344828		10	84	84	2	1		4	84	84	84	1	1	1		120	112	114	112	105	105	111.333	109.6		Seresto, Advantage Multi, Simparica
26	Circe	6	FS	Mixed Breed	nHP	0		8.25	5	3	92	2		HP	2	9.5	3	0.315789		10	148	112	1	1		5	140	142	141	1	2	1.5		120	138	130	130	132	140	131.667	134		Trifexus
26	Circe	6	FS	Mixed Breed	nHP	0		8.25	5	3	92	2		nHP	1	9.5	3	0.315789		10	92	96	2	2		4	112	148	130	2		2		132	130	134	134	132	132	132.333	132.4		Trifexus
30	River	1	f	Labrador Retriever	HP	0		16.1	4	3	134	2		HP	1	12.5	4	0.32		10	134	100	2	2		7	120	100	110	1	2	1.5		105	105	105	108	110	110	107.167	107.6		Trifexus
30	River	1	f	Labrador Retriever	HP	0		16.1	4	3	134	2		nHP	2	12.5	4	0.32		10	104	100	2	2		3	96	96	96	2	1	1.5		98	98	98	90	105	100	98.1667	98.2		Trifexus
31	Muddie	4	FS	Labrador Retriever	HP	0		19	5	3	108	2		HP	1	12.5	4	0.32		10	108	88	2	1		5	88	84	86	1	2	1.5		145	135	125	125	130	130	131.667	129		Bravecto, ProHeart 6
31	Muddie	4	FS	Labrador Retriever	HP	0		19	5	3	108	2		nHP	2	12.5	4	0.32		10	84	84	2	1		2	76	76	76	1	1	1		130	120	120	120	130	135	125.833	125		Bravecto, ProHeart 6
34	Guiness	7	MC	Mixed Breed	nHP	0		27	5	3	84	1		HP	2	14.5	5	0.344828		10	84	76	1	2		10	72	80	76	1	2	1.5		128	130	138	140	138	140	135.667	137.2
34	Guiness	7	MC	Mixed Breed	nHP	0		27	5	3	84	1		nHP	1	14.5	5	0.344828		10	84	84	1	1		5	96	76	86	2	1	1.5		128	138	128	118	138	135	130.833	131.4
36	Cooper	9	MC	Labrador Retriever	nHP	0		43.1	7	2	108	1		nHP	1	16	5	0.3125		10	108	96	1	2		3	96	100	98	2	2	2		210	190	180	175	170	180	184.167	179	Galliprant, Gabapentin
36	Cooper	9	MC	Labrador Retriever	nHP	0		43.1	7	2	108	1		HP	2	16	5	0.3125		10	104	100	1	1		4	100	104	102	1	1	1		140	138	140	125	130	115	131.333	129.6	Galliprant, Gabapentin
39	Shiloh	4	FS	Bouvier Des Flandres	HP	0		38.7	5	3	100	0		HP	1	14.5	5	0.344828		12	100	64	0	0		2	64	72	68	0	0	0		122	122	122	118	1169	118	295.167	329.8		Seresto, Heartguard
39	Shiloh	4	FS	Bouvier Des Flandres	HP	0		38.7	5	3	100	0		nHP	2	14.5	5	0.344828		10	76	80	0	0		4	76	68	72	0	0	0		128	130	132	128	132	126	129.333	129.6		Seresto, Heartguard
44	Huckleberry	13	MC	Mixed Breed	HP	0		13.89	6	3	100	1		HP	1	13.5	5	0.37037		10	100	100	1	1		3	100	96	98	2	1	1.5		155	160	145	140	138	140	146.333	144.6		Advantage Multi
44	Huckleberry	13	MC	Mixed Breed	HP	0		13.89	6	3	100	1		nHP	2	13.5	5	0.37037		10	96	104	1	1		7	104	104	104	1		1		144	138	130	135	140	140	137.833	136.6		Advantage Multi
49	Shandy	7	FS	Mixed Breed	HP	0		29.9	5	3	84	2		HP	1	14	5	0.357143		10	84	100	2	2		3	100	84	92	2	1	1.5		115	115	118	118	122	120	118	118.6		Nexguard
49	Shandy	7	FS	Mixed Breed	HP	0		29.9	5	3	84	2		nHP	2	14	5	0.357143		10	88	80	1	1		7	76	83	79.5	1	1	1		138	140	142	135	138	128	136.833	136.6		Nexguard
53	Nico	5	MC	Great Pyrenees	HP	0		53.6	5	3	80	1		HP	1	17	6.5	0.382353		10	80	80	1	1		11	80	76	78	1	1	1		122	118	118	122	120	120	120	119.6		Trifexus
53	Nico	5	MC	Great Pyrenees	HP	0		53.6	5	3	80	1		nHP	2	17	6.5	0.382353		10	76	76	1	1		5	72	72	72	1	1	1		108	100	102	102	100	98	101.667	100.4		Trifexus
54	Lula	7	FS	Chihuahua	HP	0		3.32	5	3	108	2		HP	1	6	2	0.333333		10	108	100	2	2		4	96	96	96	2	2	2		130	128	128	128	132	130	129.333	129.2	Benadryl	Trifexus
54	Lula	7	FS	Chihuahua	HP	0		3.32	5	3	108	2		nHP	2	6	2	0.333333		10	96	92	2	2		7	88	84	86	2	2	2		138	134	138	134	142	144	138.333	138.4	Benadryl	Trifexus
55	Chance	5	MC	Golden Retriever	HP	0		19.2	7	3	112	1		HP	1	12.5	5	0.4		10	112	96	1	2		7	100	120	110	2	2	2		165	162	168	165	170	158	164.667	164.6		Sentinel, Advantix
55	Chance	5	MC	Golden Retriever	HP	0		19.2	7	3	112	1		nHP	2	12.5	5	0.4		10	100	120	2	2		3	108	100	104	2	2	2		165	165	170	160	165	162	164.5	164.4		Sentinel, Advantix
59	Louie	1	M	Cavalier King Charles Spaniel	nHP	0		15.45	5	3	120	2		nHP	1	7.5	3	0.4		10	120	132	2	2		6	124	132	128	2	1	1.5		138	140	142	145	142	145	142	142.8		Sentinel
59	Louie	1	M	Cavalier King Charles Spaniel	nHP	0		15.45	5	3	120	2		HP	2	7.5	3	0.4		10	104	120	1	2			92	108	100	1	1	1		130	132	138	135	135	138	134.667	135.6		Sentinel
60	Bailey	7	MC	Weimaraner	nHP	0		81.9	3	2	72	1		nHP	1	13.5	5	0.37037		11	72	72	1	1		2	64	56	60	0	0	0		160	170	160	165	160	158	162.167	162.6	Metronidazole	Heartguard, Nexguard
60	Bailey	7	MC	Weimaraner	nHP	0		81.9	3	2	72	1		HP	2	13.5	5	0.37037		10	60	56	0	0		5	56	56	56	0	0	0		138	138	140	135	140	135	137.667	137.6	Metronidazole	Heartguard, Nexguard
62	Poly	11	FS	Mixed Breed	HP	0		31.45	5	3	88	0		HP	1	13	4	0.307692		10	88	92	0	0		4	84	84	84	0	0	0		165	165	168	175	158	165	166	166.2		Preventative - brand unknown
62	Poly	11	FS	Mixed Breed	HP	0		31.45	5	3	88	0		nHP	2	13	4	0.307692		10	84	76	0	0		8	76	72	74	0	0	0		140	142	150	145	142	148	144.5	145.4		Preventative - brand unknown
63	Courgette	3	FS	Dachshund	nHP	0		4.66	5	3	120	2		nHP	1	7.5	3	0.4		10	120	120	2	2		6	128	120	124	2	2	2		108	110	80	80	85	75	89.6667	86		Preventative - brand unknown
63	Courgette	3	FS	Dachshund	nHP	0		4.66	5	3	120	2		HP	2	7.5	3	0.4		10	120	112	0	0		4	112	116	114	2	2	2		108	110	112	112	120	120	113.667	114.8		Preventative - brand unknown
65	Pantoufle	4	MC	Dachshund	HP	0		6	5	3	120	2		nHP	2	9.5	3	0.315789		10	100	100	2	2		8	120	124	122	2	2	2		118	118	120	118	120	120	119	119.2		Preventative - brand unknown
65	Pantoufle	4	MC	Dachshund	HP	0		6	5	3	120	2		HP	1	9.5	3	0.315789		10	120	112	2	1		6	104	100	102	2	2	2		1058	108	85	75	72	78	246	83.6		Preventative - brand unknown
66	Jim	5	MC	Mixed Breed	nHP	0		3.95	5	3	120	1		HP	2	6.5	2	0.307692		10	108	112	1	1		9	120	128	124	2	2	2		170	170	170	155	160	160	164.167	163		Advantage Multi
66	Jim	5	MC	Mixed Breed	nHP	0		3.95	5	3	120	1		nHP	1	6.5	2	0.307692		10	120	108	2	1		5	112	108	110	2	1	1.5		138	125	120	122	122	124	125.167	122.6		Advantage Multi
69	Bravo	5	MC	Mixed Breed	nHP	0		26	5	3	104	2		HP	2	13.5	5	0.37037		10	108	108	2	2		7	108	132	120	2	2	2		115	120	115	110	108	115	113.833	113.6
69	Bravo	5	MC	Mixed Breed	nHP	0		26	5	3	104	2		nHP	1	13.5	5	0.37037		10	104	80	2	2		10	100	124	112	2	2	2		115	118	122	118	120	120	118.833	119.6
70	Drizzee	2	MC	Mixed Breed	HP	0		23.9	5	3	72	0		nHP	2	14	5	0.357143		10	72	76	2	2		6	76	72	74	2	2	2		135	130	120	120	110	115	121.667	119		Preventative - brand unknown
70	Drizzee	2	MC	Mixed Breed	HP	0		23.9	5	3	72	0		HP	1	14	5	0.357143		10	72	72	1	1		9	76	68	72	2	2	2		130	140	140	140	144	140	139	140.8		Preventative - brand unknown
71	Smokey	7	MC	Mixed Breed	nHP	0		14.2	6	3	124	2		HP	2	7.5	3	0.4		10	124	104	2	2		3	112	120	116	2	2	2		190	190	190	180	160	160	178.333	176
71	Smokey	7	MC	Mixed Breed	nHP	0		14.2	6	3	124	2		nHP	1	7.5	3	0.4		10	124	128	2	2		5	116	124	120	2	2	2		142	142	145	145	150	145	144.833	145.4
72	Pennywise	2	FS	Mixed Breed	nHP	0		14.86	4	3	108	2		HP	2	8.5	3	0.352941		10	100	72	2	2		2	72	76	74	2	2	2		110	110	100	108	98	106	105.333	104.4		Advantage Multi, Seresto
72	Pennywise	2	FS	Mixed Breed	nHP	0		14.86	4	3	108	2		nHP	1	8.5	3	0.352941		10	108	124	2	2		4	84	76	80	2	2	2		124	127	130	124	122	124	125.167	125.4		Advantage Multi, Seresto
73	Riggs	4	MC	Mixed Breed	nHP	0		30.2	5	3	104	2		HP	2	15	5	0.333333		10	108	84	2	2		5	84	80	82	2	2	2		125	125	130	118	110	108	119.333	118.2		Advantage Multi, Seresto
73	Riggs	4	MC	Mixed Breed	nHP	0		30.2	5	3	104	2		nHP	1	15	5	0.333333		10	108	84	2	2		6	96	108	102	2	2	2		145	120	118	110	140	145	129.667	126.6		Advantage Multi, Seresto
76	Wynnchester	3	MC	Border Collie	HP	0		26.3	5	3	108	2		HP	1	15	5	0.333333		10	108	96	2	2		5	80	84	82	2	2	2		128	124	130	120	128	125	125.833	125.4		Heartguard, Nexguard
76	Wynnchester	3	MC	Border Collie	HP	0		26.3	5	3	108	2		nHP	2	15	5	0.333333		10	84	72	2	2		2	80	72	76	2	2	2		118	118	110	118	120	118	117	116.8		Heartguard, Nexguard
77	Nickel	7	MC	Border Collie	nHP	0		20.27	5	3	96	2		HP	2	10.5	4	0.380952		10	169	108	2	2		2	108	92	100	2	2	2		104	108	108	110	108	100	106.333	106.8		Heartguard, Nexguard
77	Nickel	7	MC	Border Collie	nHP	0		20.27	5	3	96	2		nHP	1	10.5	4	0.380952		10	96	94	2	2		6	96	116	106	2	2	2		118	116	118	114	110	98	112.333	111.2		Heartguard, Nexguard
78	Jaxson	5	MC	Mixed Breed	HP	0		57.4	5	3	80	2		HP	1	15	5	0.333333		10	80	84	2	2		10	72	72	72	2	2	2		118	116	118	116	120	124	118.667	118.8
78	Jaxson	5	MC	Mixed Breed	HP	0		57.4	5	3	80	2		nHP	2	15	5	0.333333		10	72	84	2	2		2	72	68	70	2	2	2		118	105	108	98	105	112	107.667	105.6
86	Ginger	4	FS	Golden Retriever	nHP	0		88.4	6	3	112	2		HP	2	13.5	5	0.37037		10	96	92	2	2		4	88	88	88	2	2	2		138	142	140	135	138	138	138.5	138.6	L- thyroxine, Apoquel
86	Ginger	4	FS	Golden Retriever	nHP	0		88.4	6	3	112	2		nHP	1	13.5	5	0.37037		10	112	84	3	2		4	84	96	90	2	2	2		155	155	160	155	150	148	153.833	153.6	L- thyroxine, Apoquel
89	Holly	5	FS	Mixed Breed	nHP	0		14.54	9	3	108	2		HP	2	9.5	3	0.315789		10	140	140	2	2		4	140	140	140	2	2	2		154	144	154	150	145	150	149.5	148.6
89	Holly	5	FS	Mixed Breed	nHP	0		14.54	9	3	108	2		nHP	1	9.5	3	0.315789		10	108	96	2	2		4	104	132	118	2	2	2		152	154	160	164	168	170	161.333	163.2
91	Fitz	2	MC	Australian Shepherd	nHP	0		8.64	5	3	108	2		HP	2	9	3	0.333333		10	112	108	2	2		4	108	112	110	2	2	2		98	102	100	100	98	98	99.3333	99.6		Advantage Multi, Nexguard
91	Fitz	2	MC	Australian Shepherd	nHP	0		8.64	5	3	108	2		nHP	1	9	3	0.333333		10	108	100	2	2		6	120	112	116	2	2	2		125	120	118	120	118	120	120.167	119.2		Advantage Multi, Nexguard
92	Bacchus	5	MC	Boxer	HP	0		32.5	6	3	124	3		HP	1	13	5	0.384615		10	124	100	3	2		4	96	96	96	2	2	2		118	118	118	118	120	122	119	119.2		Advantage Multi, Nexguard
92	Bacchus	5	MC	Boxer	HP	0		32.5	6	3	124	3		nHP	2	13	5	0.384615		10	104	92	2	2		4	104	120	112	2	2	2		124	128	130	124	124	128	126.333	126.8		Advantage Multi, Nexguard
79	Cannon	5	FS	Mixed Breed	nHP	0		19.4	5	3	104	2		nHP	1	12	4	0.333333		10	104	92	2	3		9	92	88	90	3	2	2.5		140	160	162	158	170	178	161.333	165.6
79	Cannon	5	FS	Mixed Breed	nHP	0		19.4	5	3	104	2		HP	2	12	4	0.333333		10	88	84	3	2		4	76	80	78	2	2	2		124	128	124	120	125	118	123.167	123
80	Sullivan	3	MC	Bernese Mountain Dog	HP	0		45.1	5	3	100	3		nHP	2	14.5	5	0.344828		10	84	80	2	3		4	88	88	88	3	3	3		145	138	140	138	140	140	140.167	139.2		Advantage Multi, Seresto
80	Sullivan	3	MC	Bernese Mountain Dog	HP	0		45.1	5	3	100	3		HP	1	14.5	5	0.344828		10	100	84	3	2		3	84	84	84	2	2	2		175	150	168	170	168	170	166.833	165.2		Advantage Multi, Seresto
83	Roo	3	MC	Mixed Breed	nHP	0		26.1	5	3	88	2		HP	2	11.5	4	0.347826		10	96	96	3	3		7	108	104	106	3	3	3		140	135	135	125	130	130	132.5	131		Advantage Multi, Seresto
83	Roo	3	MC	Mixed Breed	nHP	0		26.1	5	3	88	2		nHP	1	11.5	4	0.347826		10	88	92	2			10	104	96	100	3	3	3		200	200	205	190	190	185	195	194		Advantage Multi, Seresto
95	Benny	1	MC	Mixed Breed	nHP	0		19	5	3	96	2		HP	2	13	5	0.384615		10	108	108	3	2		7	120	128	124	3	3	3		120	118	110	112	118	114	115.333	114.4		Seresto, Ivermectin
95	Benny	1	MC	Mixed Breed	nHP	0		19	5	3	96	2		nHP	1	13	5	0.384615		10	96	96	2	2		9	96	104	100	2	3	2.5		160	158	150	148	158	154	154.667	153.6		Seresto, Ivermectin
96	Clooney	1	M	Mixed Breed	HP	0		19.82	5	3	100	2		HP	1	12	4	0.333333		10	100	84	2	2		6	124	128	126	3	3	3		158	154	148	160	148	148	152.667	151.6		Advantage Multi, Seresto
96	Clooney	1	M	Mixed Breed	HP	0		19.82	5	3	100	2		nHP	2	12	4	0.333333		10	128	112	3	2		5	112	112	112	2		2		128	134	132	132	132	124	130.333	130.8		Advantage Multi, Seresto
97	Harley	4	FS	Australian Cattle Dog	nHP	0		14.34	5	3	96	3		HP	2	9	3	0.333333		10	80	80	3	3		3	84	76	80	3	3	3		128	134	128	124	118	116	124.667	124
97	Harley	4	FS	Australian Cattle Dog	nHP	0		14.34	5	3	96	3		nHP	1	9	3	0.333333		10	96	92	3	3		6	88	80	84	3	2	2.5		140	142	134	128	118	118	130	128
98	Reuger Storm	4	MC	Labrador Retriever	nHP	0		28.02	5	3	128	2		nHP	1	14	5	0.357143		10	128	116	2	2		5	124	132	128	3	3	3		212	190	190	190	175	175	188.667	184		Preventative - brand unknown
98	Reuger Storm	4	MC	Labrador Retriever	nHP	0		28.02	5	3	128	2		HP	2	14	5	0.357143		10	132	128	3	2		4	116	108	112	2	2	2		170	172	172	165	168	165	168.667	168.4		Preventative - brand unknown
100	Gracie	5	FS	Mixed Breed	HP	0		23.55	5	3	88	3		HP	1	12.5	4	0.32		10	88	92	3	3		6	120	112	116	3	3	3		200	205	200	190	205	175	195.833	195		Trifexus, Nexguard
100	Gracie	5	FS	Mixed Breed	HP	0		23.55	5	3	88	3		nHP	2	12.5	4	0.32		10	112	72	3	2		2	100	104	102	2	2	2		220	222	220	190	185	165	200.333	196.4		Trifexus, Nexguard
81	Rupert	2	MC	Shih Tzu	nHP	0		6.1	5	3	100	2		nHP	1	8	3	0.375		10	100	100	2	2		4	112	120	116	3	3	3		136	142	136	134	144	138	138.333	138.8		Advantage Multi
81	Rupert	2	MC	Shih Tzu	nHP	0		6.1	5	3	100	2		HP	2	8	3	0.375		10	116	104	3	2		1	104	100	102	2	2	2		160	158	150	150	150	150	386.333	431.6		Advantage Multi
94	Angel	6	FS	Pug	nHP	0		8.11	6	3	116	2		HP	2	9.5	3	0.315789		10	120	104	2	1		6	92	112	102	1	3	2		120	116	122	122	132	132	124	124.8		Advantage Multi, Nexguard
94	Angel	6	FS	Pug	nHP	0		8.11	6	3	116	2		nHP	1	9.5	3	0.315789		10	116	112	2	2		3	112	120	116	2	2	2		118	118	118	118	116	112	116.667	116.4		Advantage Multi, Nexguard
88	Punkin Head	6	FS	Yorkshire Terrier	HP	1 - aggression
88	Punkin Head	6	FS	Yorkshire Terrier	HP	1 - aggression
19	Lulu	4	FS	Mixed Breed	HP	1 - excessive movement																																					Trifexus
19	Lulu	4	FS	Mixed Breed	HP	1 - excessive movement																																					Trifexus
29	Roux	1	FS	Staffordshire Terrier	nHP	1 - prior sedation																																				Trazadone
29	Roux	1	FS	Staffordshire Terrier	nHP	1 - prior sedation																																				Trazadone
41	Cephas	6	MC	Mastiff	nHP	1 - prior sedation																																				Trazadone
41	Cephas	6	MC	Mastiff	nHP	1 - prior sedation																																				Trazadone
10	Onyx	5	MC	Great Dane	nHP	1 - severe anxiety
10	Onyx	5	MC	Great Dane	nHP	1 - severe anxiety
14	Hamish Macbeth	2	MC	Dachshund	nHP	1 - severe anxiety
14	Hamish Macbeth	2	MC	Dachshund	nHP	1 - severe anxiety
17	Scout	3	MC	Mixed Breed	nHP	1 - severe anxiety																																					Advantage Multi, Seresto
17	Scout	3	MC	Mixed Breed	nHP	1 - severe anxiety																																					Advantage Multi, Seresto
35	Stubbs	8	MC	Mixed Breed	nHP	1 - severe anxiety
35	Stubbs	8	MC	Mixed Breed	nHP	1 - severe anxiety
40	Whiskey	3	MC	German Shepherd	nHP	1 - severe anxiety
40	Whiskey	3	MC	German Shepherd	nHP	1 - severe anxiety
56	Gabby	12	FS	Pembroke Welsh Corgi	nHP	1 - severe anxiety
56	Gabby	12	FS	Pembroke Welsh Corgi	nHP	1 - severe anxiety
61	Paige	8	FS	Weimaraner	nHP	1 - severe anxiety																																					Heartguard, Nexguard
61	Paige	8	FS	Weimaraner	nHP	1 - severe anxiety																																					Heartguard, Nexguard
64	Toby	6	MC	Mixed Breed	nHP	1 - severe anxiety
64	Toby	6	MC	Mixed Breed	nHP	1 - severe anxiety
67	Theta	4	FS	Shiba Inu	nHP	1 - severe anxiety
67	Theta	4	FS	Shiba Inu	nHP	1 - severe anxiety
68	Moose	10	MC	Mixed Breed	nHP	1 - severe anxiety
68	Moose	10	MC	Mixed Breed	nHP	1 - severe anxiety
74	Boulder	1	MC	Mixed Breed	nHP	1 - severe anxiety
74	Boulder	1	MC	Mixed Breed	nHP	1 - severe anxiety
82	Milly	0.3	FS	Mixed Breed	HP	1 - severe anxiety
82	Milly	0.3	FS	Mixed Breed	HP	1 - severe anxiety
99	Kacey	2	FS	Border Collie	nHP	1 - severe anxiety																																					Preventative - brand unknown
99	Kacey	2	FS	Border Collie	nHP	1 - severe anxiety																																					Preventative - brand unknown
																							132
